# Supplementary material for: Analysis of Genetic Variants Associated with Levels of Immune Modulating Proteins for Impact on Alzheimer’s Disease Risk Reveal a Potential Role for SIGLEC14
Source: Genes (Basel). 2021 Jun 30;12(7):1008. doi: 10.3390/genes12071008 (PMC8303736; doi:10.3390/genes12071008)
Supplement: Supplementary file 1 [file genes-12-01008-s001.zip]

Archive with 2 entries (2 files):
- Supplemental Information.pdf
- Supplemental Table 1.csv
